# Supplementary material for: The Effect of Food Unit Sizes and Meal Serving Occasions on Eating Behaviour Characteristics: Within Person Randomised Crossover Studies on Healthy Women
Source: Nutrients. 2018 Jul 8;10(7):880. doi: 10.3390/nu10070880 (PMC6073387; doi:10.3390/nu10070880)
Supplement: Supplementary file 1 [file nutrients-10-00880-s001.zip]

Archive with 2 entries (2 files):
- Dataset S2 Research data.xlsx
- Table S1 - Tables.pdf
